# Supplementary material for: Comprehensive Transcriptomic and Proteomic Analysis of Severe Pressure Ulcer Patients Identifies Molecular Signatures Associated with Impaired T Cell Function
Source: Biomolecules. 2025 Dec 2;15(12):1682. doi: 10.3390/biom15121682 (PMC12731076; doi:10.3390/biom15121682)
Supplement: Supplementary file 1 [file biomolecules-15-01682-s001.zip]

Archive with 1 entries (1 files):
- biomolecules-4000204-supplementary.pptx
